# Supplementary material for: Joint Analysis of Genetic Correlation, Mendelian Randomization and Colocalization Highlights the Bi-Directional Causal Association Between Hypothyroidism and Primary Biliary Cirrhosis
Source: Front Genet. 2021 Oct 4;12:753352. doi: 10.3389/fgene.2021.753352 (PMC8521021; doi:10.3389/fgene.2021.753352)
Supplement: Supplementary file 2 [file DataSheet2.XLSX]

## Sheet: Table S1
Table S1. The instrumental SNP variables for hypothyroidism
Chr	Position	rsid	A1	A2	MAF	Hypothyroidism							PBC
						beta.x	se.x	P.x	N	PVE	F		beta.y	se.y	P.y
1	2505713	rs10910093	T	C	0.1346	0.0898407	0.01552	7.636e-09	288628	0.000116084	33.5089		-0.0920056	0.0473866	0.0521859
1	19861106	rs10917477	G	A	0.4765	0.07139	0.01091	5.784e-11	286736	0.000149306	42.8176		0.0508832	0.0322918	0.115088
1	38367404	rs28469609	C	T	0.2776	0.0799094	0.01232	8.894e-11	288592	0.000145756	42.0699		0.0236781	0.0413159	0.566577
1	38650917	rs17534243	A	G	0.2459	0.0751547	0.01286	5.094e-09	287023	0.000118977	34.1529		0.0803428	0.0384298	0.0365607
1	108334434	rs4915074	C	T	0.2345	0.0934903	0.01257	9.154e-14	288749	0.00019154	55.3172		-0.0868659	0.039241	0.0268527
1	114377568	rs2476601	A	G	0.1009	0.395415	0.01592	4.659e-136	289307	0.00212782	616.903		0.107149	0.0546419	0.0498873
1	167426424	rs1214598	A	G	0.3843	0.0620354	0.01115	2.746e-08	285757	0.000108314	30.9547		-0.0457299	0.0336504	0.174157
1	200811765	rs12742404	G	A	0.1199	0.0916672	0.01622	1.522e-08	289135	0.000110453	31.9391		0.0340149	0.0505636	0.501129
2	1417199	rs2071402	A	G	0.4116	0.113329	0.01106	1.167e-24	283814	0.000369807	104.994		0.0228372	0.0326821	0.484697
2	12631916	rs10929817	T	C	0.3826	0.0791514	0.0114	3.728e-12	282411	0.000170668	48.2064		0.034695	0.0329813	0.292818
2	98373006	rs5865	C	T	0.3349	0.0639133	0.01144	2.84e-08	287198	0.000108668	31.2124		0.0351741	0.0337375	0.297142
2	163110536	rs2111485	G	A	0.3929	0.0910194	0.0112	4.472e-16	289307	0.000228231	66.0433		-0.110109	0.0328168	0.000792885
2	204738919	rs3087243	G	A	0.4511	0.185246	0.01102	2.023e-63	289307	0.000975777	282.573		0.0803811	0.0327058	0.0139829
3	12314846	rs4279078	A	G	0.1207	0.111541	0.01609	4.3e-12	289307	0.000166084	48.057		0.101112	0.0484449	0.0368752
3	39357107	rs11714050	G	A	0.1258	0.0953102	0.01586	2.119e-09	288378	0.000125215	36.1135		0.136627	0.0469848	0.0036388
3	105947206	rs12632646	G	A	0.2351	0.101654	0.01254	5.79e-16	289131	0.000227226	65.7125		0.005286	0.0377405	0.888611
3	119243934	rs1599796	A	G	0.1916	0.0925792	0.01346	7.219e-12	289187	0.000163564	47.3079		0.0434426	0.0399864	0.277287
3	121828837	rs2254911	T	C	0.06964	0.118672	0.02039	6.214e-09	289246	0.000117096	33.8732		-0.0564645	0.0633173	0.372516
3	188122978	rs2049218	C	T	0.4523	0.148964	0.01105	2.208e-41	286050	0.000634923	181.734		0.0275768	0.0323643	0.394173
4	10713674	rs9291444	T	C	0.4703	0.076961	0.01088	1.121e-12	288150	0.000173616	50.0358		-0.0385329	0.0327226	0.238971
4	26085511	rs10517086	A	G	0.3031	0.08158	0.01162	2.721e-12	289307	0.000170342	49.2892		0.00935609	0.0348834	0.788537
4	40307533	rs4444866	C	T	0.2736	0.0733237	0.01247	4.233e-09	282054	0.000122566	34.5742		-0.11181	0.0438282	0.0107386
4	149636388	rs4835534	T	C	0.2121	0.146646	0.01378	1.857e-26	288998	0.000391719	113.25		0.0153167	0.0395292	0.698402
4	187004074	rs3775291	C	T	0.2972	0.0855579	0.01206	1.299e-12	289307	0.000173937	50.3295		-0.00806737	0.0352679	0.819067
5	76543768	rs6867654	A	G	0.382	0.0741794	0.0111	2.158e-11	289307	0.000154346	44.6599		-0.0309748	0.033538	0.355709
5	133418739	rs244670	T	C	0.1238	0.101654	0.016	2.323e-10	288896	0.000139702	40.3648		0.0631626	0.0483452	0.191386
6	408079	rs1050976	T	C	0.4714	0.0778534	0.01093	1.052e-12	285083	0.000177937	50.7355		0.0993927	0.0324959	0.00222357
6	30764241	rs12660860	T	C	0.1549	0.106361	0.01549	6.528e-12	289307	0.000162942	47.1475		0.1207	0.0446364	0.00684962
6	31641139	rs707919	G	A	0.2871	0.0889262	0.01179	4.932e-14	289307	0.000196602	56.8891		0.0590233	0.0344456	0.0866167
6	32604372	rs9272346	A	G	0.3907	0.20469	0.01144	1.542e-71	288581	0.00110813	320.138		0.0926637	0.0331775	0.00522275
6	33041734	rs2856830	C	T	0.1158	0.182322	0.01609	1.119e-29	289307	0.000443621	128.399		-0.105249	0.0497915	0.0345322
6	90998322	rs644940	G	A	0.3857	0.130906	0.01132	6.315e-31	288576	0.000463198	133.729		0.0710664	0.0336209	0.034536
6	136133659	rs947583	C	T	0.2764	0.0676586	0.01198	1.872e-08	289307	0.000110237	31.8955		0.0938546	0.035931	0.00899932
6	148521502	rs7760944	G	A	0.3842	0.0706371	0.01126	3.445e-10	288574	0.000136355	39.3537		0.0287082	0.0332566	0.38801
6	167340715	rs9457245	T	C	0.072	0.112435	0.02024	2.801e-08	289064	0.000106744	30.859		-0.000700245	0.0647923	0.991377
6	167403873	rs933243	C	A	0.3361	0.111602	0.01168	1.232e-21	289277	0.000315507	91.297		0.031078	0.0340546	0.361457
7	100302094	rs221770	T	A	0.1128	0.107697	0.01776	1.312e-09	289254	0.000127111	36.7718		0.0534008	0.0545485	0.3276
8	8320029	rs2979179	G	A	0.432	0.0640053	0.01107	7.553e-09	286678	0.000116598	33.4298		-0.0555293	0.0325014	0.08754
8	61403965	rs948421	C	T	0.3762	0.0620354	0.01113	2.871e-08	288642	0.000107617	31.066		0.0417176	0.0327105	0.202183
8	129165198	rs1121946	T	G	0.156	0.106361	0.01548	6.33e-12	288669	0.000163513	47.2085		-0.103008	0.0427628	0.0160043
8	129545257	rs1516973	C	T	0.1112	0.106472	0.01791	2.809e-09	289141	0.000122213	35.341		0.00642057	0.0506729	0.899173
8	133904380	rs864898	G	A	0.4264	0.061769	0.011	1.997e-08	288842	0.000109156	31.5321		-0.00628024	0.0321499	0.845125
9	5425847	rs10815220	G	A	0.281	0.0732505	0.01193	8.373e-10	287132	0.000131281	37.6996		0.111899	0.0369679	0.00247057
9	21585265	rs970987	C	A	0.3358	0.0825012	0.01142	3.961e-13	286896	0.00018188	52.1898		0.0266419	0.0338158	0.430782
9	100549013	rs7850258	G	A	0.332	0.224144	0.01198	3.831e-78	289307	0.00120853	350.056		-0.0198026	0.0343531	0.564315
10	6110875	rs7090530	A	C	0.3982	0.0882849	0.01118	2.82e-15	289307	0.000215495	62.3572		-0.0371031	0.0329206	0.259722
10	6392848	rs744254	A	G	0.2641	0.0863207	0.01253	5.441e-12	288833	0.000164289	47.4597		0.0748313	0.0369388	0.0427832
10	63789018	rs4948293	A	G	0.2077	0.135405	0.01297	1.384e-25	288841	0.000377194	108.989		0.0772388	0.0380239	0.0422225
10	64037563	rs3852410	C	T	0.3544	0.0695261	0.01132	8.243e-10	286798	0.000131513	37.7224		-0.0214279	0.0338562	0.526792
10	101277816	rs7096296	C	T	0.4757	0.0639133	0.01086	4.628e-09	288721	0.000119948	34.6354		-0.00611868	0.0333407	0.85439
10	124161791	rs4751890	T	C	0.4091	0.0746158	0.01113	2.06e-11	288521	0.000155749	44.9436		0.0689214	0.0328984	0.0361728
11	35266944	rs736374	A	G	0.3623	0.0834216	0.01125	1.377e-13	286678	0.000191767	54.9856		0.0153811	0.0329434	0.640575
11	61557803	rs102275	T	C	0.3506	0.0718183	0.01149	4.149e-10	289307	0.000135024	39.0685		-0.0102473	0.0337789	0.761612
11	95311422	rs4409785	C	T	0.1727	0.147558	0.01387	1.554e-26	289307	0.000391058	113.179		-0.025523	0.0440494	0.562308
12	56369506	rs773107	G	A	0.3334	0.0788112	0.01143	4.94e-12	286690	0.000165805	47.5423		-0.0991576	0.0346803	0.00424726
12	103887477	rs1320344	A	G	0.3136	0.0834216	0.01156	4.493e-13	289307	0.000179972	52.0761		0.052023	0.0342172	0.128416
13	24782729	rs2861545	T	C	0.3451	0.141679	0.01165	4.936e-34	289175	0.000511181	147.895		-0.0357532	0.0337345	0.289217
15	38828140	rs8043085	T	G	0.2322	0.0880109	0.01269	4.097e-12	285889	0.000168221	48.1001		0.10472	0.0379775	0.00582578
16	79316815	rs8054578	A	G	0.225	0.079735	0.01282	6.051e-10	287780	0.000134401	38.6829		0.0201947	0.0376635	0.591829
17	7226957	rs35776863	A	G	0.2273	0.08158	0.01278	1.714e-10	282867	0.000144033	40.7476		0.139762	0.0425969	0.00103428
17	40289012	rs11079035	A	G	0.1657	0.0778865	0.01424	4.053e-08	289207	0.000103431	29.9159		0.0413339	0.0426687	0.332687
17	45811210	rs2074190	G	A	0.2578	0.0944007	0.01219	8.61e-15	288370	0.000207923	59.9708		0.0448778	0.0361782	0.214804
18	12797694	rs2847297	G	A	0.3437	0.0657877	0.01133	5.109e-09	289307	0.000116525	33.7153		0.0748291	0.0336447	0.0261418
18	77187165	rs1562722	G	A	0.3895	0.0657877	0.01106	3.557e-09	289307	0.000122283	35.3815		0.0655068	0.0327506	0.0454821
19	4830628	rs6510827	T	C	0.3899	0.0852598	0.01101	7.381e-15	289307	0.000207236	59.9669		0.0397014	0.0328022	0.226154
19	18398628	rs11086102	C	G	0.3674	0.0706371	0.01138	5.51e-10	288757	0.000133411	38.5281		0.0651787	0.0337191	0.053237
19	50199616	rs12984428	G	A	0.407	0.0668879	0.01115	1.958e-09	286212	0.00012572	35.9868		0.00120072	0.0324431	0.970477
21	16800087	rs7278277	C	T	0.3202	0.0786104	0.01188	3.726e-11	283907	0.0001542	43.7849		-0.0556239	0.0347656	0.109605
22	37591290	rs229540	G	T	0.4252	0.113329	0.01091	4.293e-25	289283	0.00037286	107.901		0.0068763	0.032345	0.831645
Abbreviations: SNP, single nucleotide polymorphism; Chr, chromosome; A1, effect allele; A2 other allele; PBC, primary biliary cirrhosis; beta, effect size; se, standard error of beta; PVE, the proportion of variance explained by individual SNP. There are totally 69 valid instrumental SNP variables for hypothyroidism, with the PVE being 1.79%. The overall F statistic for the 69 SNPs is 76.40 (PVE=…

## Sheet: Table S2
Table S2. The instrumental SNP variables for PBC
Chr	Position	rsid	A1	A2	PBC						Hypothyroidism
					beta.x	se.x	P.x	PVE	F		beta.y	se.y	P.y
1	197704717	rs17641524	T	C	0.255185	0.0375019	1.01345e-11	0.00348523	46.2953		0.0334348	0.01324	0.0123
3	16955259	rs1372072	A	G	0.179985	0.0327758	3.98734e-08	0.00227261	30.151		-0.0183677	0.01134	0.1057
3	119219934	rs2293370	G	A	0.34814	0.0443656	4.25884e-15	0.00462961	61.5671		0.018979	0.01389	0.172
3	159745863	rs485499	T	C	0.345311	0.034509	1.42831e-23	0.00750637	100.113		0.0300469	0.01102	0.006478
4	103551603	rs7665090	G	A	0.198939	0.0323963	8.21082e-10	0.00284027	37.7037		-0.0009995	0.01084	0.9253
11	118741842	rs4938573	T	C	0.332261	0.0447638	1.14901e-13	0.00414425	55.0857		-0.0148886	0.01374	0.2918
12	6440009	rs1800693	C	T	0.194799	0.032403	1.83513e-09	0.00272248	36.1359		0.00598207	0.01105	0.5657
13	50811220	rs9591325	T	C	0.48988	0.0758756	1.07255e-10	0.00313873	41.6782		0.0643252	0.02218	0.00376
14	103566785	rs2297067	T	C	0.324038	0.0364664	6.33899e-19	0.00592881	78.9478		0.0334348	0.0125	0.007038
16	11187783	rs12924729	G	A	0.271809	0.0356332	2.385e-14	0.00437579	58.177		0.0222456	0.01163	0.05581
16	11347858	rs4780355	T	C	0.245134	0.0364432	1.73851e-11	0.00340593	45.2383		0.0213258	0.01198	0.07571
17	38043343	rs9901146	A	G	0.213659	0.032321	3.82941e-11	0.00328993	43.6925		-0.0158733	0.01084	0.1342
19	50926742	rs3745516	A	G	0.332392	0.0356822	1.21534e-20	0.00651189	86.7629		0.00399202	0.01291	0.7692
Abbreviations: SNP, single nucleotide polymorphism; PBC, primary biliary cirrhosis; Chr, chromosome; A1, effect allele; A2 other allele; beta, effect size; se, standard error of beta; PVE, the proportion of variance explained by individual SNP. There are totally 13 valid instrumental SNP variables for hypothyroidism, with the PVE being 5.43%. The overall F statistic for the 13 SNPs is 58.36 (PVE=…

## Sheet: Table S3
Table S3. The result from colocalization analysis
region	N_SNPs	PP.H0.abf	PP.H1.abf	PP.H2.abf	PP.H3.abf	PP.H4.abf
Chr1:2306695-2701816	97	0.000239931	0.106776	0.000538044	0.238792	0.653653
Chr1:19663083-20052571	217	3.80787e-05	0.938768	1.1603e-06	0.0285727	0.03262
Chr1:38169578-38563923	161	8.86881e-05	0.963523	8.47637e-07	0.00918166	0.0272062
Chr1:38452059-38850339	171	0.0048448	0.856488	4.1135e-05	0.00714057	0.131485
Chr1:108135527-108534241	198	1.08411e-37	0.959834	1.10213e-39	0.00972741	0.0304383
Chr1:114185590-114570444	159	8.13653e-129	0.860897	3.56771e-131	0.0036394	0.135464
Chr1:167226854-167625652	214	0.0106529	0.946818	9.86595e-05	0.00873502	0.0336959
Chr1:197507411-197903352	125	1.65057e-06	2.89556e-07	0.762164	0.133601	0.104233
Chr1:200617533-201009556	178	0.0019654	0.819102	0.000369248	0.153863	0.0247002
Chr2:1228487-1603626	162	3.28487e-18	0.975259	1.62207e-20	0.00479588	0.0199451
Chr2:12433491-12829246	178	3.41045e-08	0.947963	7.66995e-10	0.0212885	0.0307483
Chr2:98175863-98566368	85	0.0284311	0.940861	0.000121197	0.00398413	0.0266022
Chr2:162916413-163260691	71	1.68962e-10	0.211618	2.45345e-12	0.00228676	0.786095
Chr2:204544642-204938396	179	8.7549e-57	0.720331	7.25703e-58	0.0594888	0.22018
Chr3:12116620-12514569	204	2.07746e-06	0.822643	2.20069e-08	0.0085456	0.168809
Chr3:16759275-17150738	163	0.00530981	2.76406e-05	0.974033	0.00505482	0.0155746
Chr3:39157441-39556838	199	0.000479074	0.448789	1.78936e-05	0.016228	0.534486
Chr3:105748458-106144746	147	4.74137e-10	0.976238	2.72342e-12	0.0055893	0.0181727
Chr3:119020081-119442572	261	1.45409e-14	2.85473e-09	5.09357e-06	0.999995	9.10397e-08
Chr3:121629634-122027062	198	0.00196918	0.938987	3.18948e-05	0.015165	0.0438473
Chr3:159549003-159931416	161	1.26926e-17	6.06331e-19	0.769849	0.0365824	0.193569
Chr3:187923715-188320409	163	6.95542e-35	0.96688	8.47891e-37	0.0117653	0.0213543
Chr4:10514568-10910901	214	2.56725e-06	0.960728	2.24111e-08	0.00835584	0.0309131
Chr4:25887058-26284472	197	1.69172e-06	0.967691	2.66144e-08	0.0152067	0.0171008
Chr4:40110337-40503041	188	0.00310621	0.703537	5.32064e-05	0.0117694	0.281534
Chr4:103352710-103751251	131	5.87237e-05	3.93385e-07	0.987547	0.0066097	0.0057838
Chr4:149443718-149835481	151	5.53883e-21	0.975608	2.3867e-23	0.00418372	0.0202086
Chr4:186806508-187201211	201	2.0879e-06	0.975304	1.56868e-08	0.00731024	0.0173841
Chr5:76343999-76738927	231	1.88447e-05	0.970452	1.58306e-07	0.00813094	0.0213977
Chr5:133219341-133611026	142	0.000112038	0.945092	7.14268e-07	0.00597636	0.0488185
Chr6:208822-607342	183	4.00567e-07	0.3757	4.13777e-08	0.0382228	0.586077
Chr6:30565101-30963143	416	4.75217e-24	0.00683697	6.90002e-22	0.992708	0.000454684
Chr6:31441349-31840625	406	4.00634e-50	1.3376e-10	2.99511e-40	0.999977	2.3216e-05
Chr6:32404377-32804299	512	3.6994e-120	7.64724e-49	4.83756e-72	1	7.2814e-30
Chr6:32842691-33241169	561	2.30906e-76	2.03648e-32	1.13385e-44	0.999996	4.32162e-06
Chr6:90809639-91198151	184	4.61488e-25	0.862219	7.35494e-27	0.0136174	0.124164
Chr6:135936634-136333229	170	0.00167349	0.833954	4.72124e-05	0.0233865	0.140939
Chr6:148321738-148721270	226	0.000196048	0.961045	3.17683e-06	0.0155499	0.0232061
Chr6:167144241-167603419	278	8.87979e-16	0.892699	8.45126e-17	0.0849395	0.0223618
Chr7:100110324-100501126	136	0.000382547	0.956295	1.86907e-06	0.00463363	0.0386873
Chr8:8120343-8517919	284	0.00609206	0.925148	6.14288e-05	0.00926922	0.0594297
Chr8:61209459-61599122	120	0.00284421	0.957469	1.44033e-05	0.00481385	0.0348582
Chr8:128965552-129364785	291	1.79522e-06	0.262528	4.23389e-06	0.619034	0.118432
Chr8:129351485-129745068	162	8.94442e-05	0.966822	6.04082e-07	0.00650306	0.0265851
Chr8:133704712-134101499	244	4.42588e-06	0.976528	2.83566e-08	0.00623939	0.0172283
Chr9:5229116-5625118	189	0.000370015	0.456852	4.84611e-06	0.00544611	0.537327
Chr9:21388712-21785261	205	4.8314e-07	0.973465	3.12278e-09	0.00627173	0.0202631
Chr9:100353171-100748596	158	1.10851e-71	0.971766	1.01251e-73	0.00885676	0.0193771
Chr10:5915625-6310582	272	2.49065e-09	0.759066	7.29999e-10	0.222461	0.0184726
Chr10:6194476-6588017	265	3.04222e-06	0.825081	2.62596e-07	0.071115	0.103801
Chr10:63590933-63988456	180	3.34523e-19	0.869181	4.37397e-21	0.0112452	0.119574
Chr10:63838595-64235506	155	5.93201e-06	0.966788	3.78273e-08	0.00613796	0.027068
Chr10:101081225-101476857	224	0.000931704	0.961294	2.13422e-05	0.0220042	0.0157491
Chr10:123965678-124294174	241	8.96899e-06	0.866141	9.94771e-08	0.0094822	0.124368
Chr11:35067482-35464771	288	2.26417e-08	0.931905	1.24774e-09	0.0513387	0.0167566
Chr11:61380904-61754621	168	0.000129542	0.972999	1.31462e-06	0.00985717	0.0170128
Chr11:95113970-95503636	209	4.59714e-20	0.916552	3.02591e-21	0.0603057	0.0231422
Chr11:118543563-118938315	136	4.69355e-08	1.18492e-08	0.790629	0.19959	0.00978115
Chr12:6263819-6639088	155	0.00131987	2.20595e-06	0.990656	0.00164935	0.00637289
Chr12:56170893-56565392	87	1.42299e-06	0.497108	4.39919e-08	0.0148802	0.488011
Chr12:103689076-104087320	217	8.71167e-07	0.941501	9.10018e-09	0.00978617	0.0487117
Chr13:24583746-24982051	288	1.62749e-27	0.961691	1.81444e-29	0.010694	0.0276145
Chr13:50617640-51006246	142	1.56843e-07	0.000344186	0.000455145	0.998798	0.000402274
Chr14:103368103-103764818	120	7.50858e-13	1.46786e-15	0.828157	0.00144858	0.170394
Chr15:38631930-39026741	194	1.10268e-06	0.535025	3.95333e-08	0.0187355	0.446238
Chr16:10991952-11546711	307	1.205e-08	1.89584e-09	0.841119	0.132308	0.0265732
Chr16:79116879-79514155	355	0.000603926	0.965319	8.11464e-06	0.0129494	0.0211197
Chr17:7029454-7419824	166	5.24941e-05	0.217388	8.61293e-07	0.00278701	0.779771
Chr17:37843681-38231376	95	1.32107e-05	3.07982e-07	0.960304	0.0223703	0.017312
Chr17:40090220-40480381	104	0.0228053	0.942741	8.77322e-05	0.00359597	0.0307696
Chr17:45653364-46007232	133	9.496e-09	0.921106	4.60995e-10	0.044682	0.0342117
Chr18:12598562-12994468	140	0.00695972	0.800521	0.000186236	0.0212501	0.171083
Chr18:76994768-77386780	152	0.00206911	0.920488	1.97486e-05	0.00871691	0.0687064
Chr19:4635402-5027230	124	7.95467e-09	0.96064	4.56404e-11	0.00547785	0.033882
Chr19:18206073-18594836	166	0.000335458	0.861951	6.15419e-06	0.015691	0.122017
Chr19:50000009-50396263	113	0.00283009	0.973422	2.36226e-05	0.00810949	0.0156145
Chr19:50727668-51099684	116	3.08981e-14	4.58581e-17	0.991834	0.00146535	0.00670053
Chr21:16600107-16992940	155	2.59016e-05	0.946263	1.73094e-07	0.00627622	0.0474351
Chr22:37391635-37790111	264	6.13884e-19	0.962203	1.41163e-20	0.0221103	0.0156867
Abbreviations: region, the predefined genomic region, including chromosome and the start and stop position; N_SNPs, the number of SNP tested in the genomic region; PP.H0.abf to PP.H4.abf are the posterior probability of each colocalization configurations. PP.H4.abf > 75% indicates that hypothyroidism and PBC share a causal variant in the test region, which is highlighted in yellow.
